# Supplementary material for: Tension activation of mechanosensitive two-pore domain K+ channels TRAAK, TREK-1, and TREK-2
Source: Nat Commun. 2024 Apr 11;15:3142. doi: 10.1038/s41467-024-47208-5 (PMC11009253; doi:10.1038/s41467-024-47208-5)
Supplement: Supplementary file 4 — Source Data [file 41467_2024_47208_MOESM4_ESM.xlsx]

## Sheet: Figure 1_B
	Patch number
	1	2	3	4	5	6	7	8	9	10	11	12
Pressure (-mmHg)	I/Imax
0.516661	-0.0317195
5.30575	-0.0367279
9.51752	-0.0300501
14.6077	0.103506
19.8351	0.138564
24.8479	0.335559
29.828	0.342237
34.4241	0.398998
39.2155	0.641068
44.8087	0.656093
49.6313	0.759599
54.1614	0.72621
58.8903	0.776294
63.9194	0.836394
69.1025	0.926544
74.0515	0.918197
79.1098	0.898164
84.2531	1
0.605197		0.0500353
5.38844		0.136364
9.83799		0.464412
14.8087		0.842495
19.8961		0.900282
25.4386		0.927062
30.2134		1
34.8484		1
0.627431			0.0567661
5.23782			0.149083
9.94059			0.452408
15.4552			0.686353
19.9909			0.821101
25.5573			0.896789
30.2829			0.945528
35.1983			0.971904
40.262			0.974197
45.0568			1
0.332704				0.0954872
5.39415				0.184692
10.2616				0.297769
15.0463				0.498795
20.1487				0.667782
25.403				0.755731
30.3072				0.773321
35.3073				0.804103
40.7265				0.944193
45.7545				0.907757
50.4191				0.982513
55.2551				1.0001
60.2368				0.964295
65.5279				0.969949
70.3317				0.904616
0.0457764					-0.0030323
5.06592					-0.0029704
9.8114					0.00835422
14.4958					0.0104583
19.4702					0.0312819
24.7498					0.0422662
29.6021					0.0971565
34.8206					0.177202
39.9628					0.234723
44.7083					0.331694
49.7742					0.429778
54.5959					0.558959
59.2957					0.586126
64.3768					0.643306
69.5801					0.734336
74.3866					0.72459
79.7882					0.810762
84.5795					0.837
89.7675					0.905103
94.9249					0.951763
99.9756					0.979703
104.63					1
109.451					0.928526
114.807					0.915654
119.873					0.901606
0.56847						0.0118769
5.57742						0.0157884
10.2272						0.0337459
14.7944						0.0897876
20.1027						0.158133
25.2875						0.271639
30.139						0.343149
35.1091						0.438377
40.0683						0.534423
44.8413						0.599959
49.8989						0.647858
54.9727						0.736507
59.8575						0.770467
64.8285						0.828464
69.7001						0.839843
74.8679						0.902001
80.2303						0.909326
84.9251						0.920101
90.4389						0.92291
95.4279						0.98361
100.378						0.967217
105.171						0.959607
109.849						1
0.505121							0.00657145
5.59709							0.00946289
10.3084							0.0665031
14.9235							0.583808
19.7783							0.84062
25.215							0.970122
30.3749							1
0.731287								0.073658
3.10777								0.109863
5.37436								0.166042
7.83882								0.238452
10.0635								0.39201
13.0664								0.506866
15.3946								0.656679
18.0763								0.725343
20.1818								0.790262
22.9154								0.827715
25.7125								0.857678
28.1748								0.898876
30.2614								0.907615
32.8418								0.907615
35.41								0.957553
37.635								0.951311
40.3308								0.967541
42.6968								0.980025
45.4812								0.985019
47.7282								0.98377
50.679								1
52.7561								0.991261
0.815414									0.054745
5.68591									0.178686
10.4784									0.560731
15.6325									0.861754
20.6313									0.927593
26.0611									0.978104
31.136									0.987593
35.8036									0.992119
40.9116									1
0.665823										0.027347
5.4034										0.059128
10.1117										0.406504
15.2865										0.765706
20.3065										0.852919
25.2434										0.936437
30.4693										0.948263
35.2959										1
0.411987											0.253968
2.18201											0.426984
3.25012											0.596032
5.26428											0.846032
7.56836											0.935714
9.85718											0.957936
11.8561											0.963492
1.9543												0.220185
2.77323												0.301111
3.66459												0.52537
4.86609												0.680926
6.34363												0.769259
7.02162												0.840555
7.90425												0.922777
9.19136												0.961111
10.1179												0.996296
11.2563												1

## Sheet: Figure 1_D
	Patch number
	1	2	3	4	5	6
Pressure (-mmHg)	I/Imax
0.516309	0.076113
5.59701	0.090928
10.736	0.135585
15.6958	0.226162
20.3611	0.30066
25.8691	0.448814
30.9587	0.546833
35.9123	0.666409
40.9775	0.740486
46.1978	0.834504
51.0727	0.918972
56.1201	1
1.12275		0.064343
5.69251		0.073596
10.7034		0.104368
16.0326		0.119001
20.9426		0.234345
26.263		0.35227
31.3565		0.405208
36.3589		0.473424
41.6791		0.545728
46.9722		0.630084
51.7803		0.769959
57.0068		0.657413
62.1008		0.855606
66.7475		0.879707
71.8701		1
77.295		0.880353
0.500209			0.191899
5.51755			0.2
10.6372			0.385823
15.8095			0.450127
20.6554			0.566582
26.1828			0.617722
31.0646			0.736203
36.5129			0.729114
41.6573			1
0.40345				0
5.62492				0
10.4449				0.087066
15.591				0.133123
20.2267				0.199999
25.654				0.22145
30.6112				0.347633
35.8846				0.348264
40.7667				0.50473
45.9779				0.613247
51.1105				0.610093
55.7728				0.745739
60.7087				0.67003
65.7847				0.800629
70.6857				0.600629
76.1023				1
81.2513				0.96025
0.456166					0.20651
5.51186					0.262355
10.6177					0.341782
15.6109					0.51758
20.9061					0.624259
25.9391					0.692954
31.2088					0.768851
36.1113					0.821167
41.5482					0.923045
46.4558					1
0.550288						0.144476
5.65729						0.221525
10.396						0.349124
15.6845						0.384672
20.6295						0.544313
25.9299						0.633592
31.1009						0.683979
36.2821						0.836364
41.2411						0.954423
46.4292						0.999022
51.4517						1

## Sheet: Figure 1_F
	Patch number
	1	2	3	4	5	6	7	8	9
Pressure (-mmHg)	I/Imax
1.13335	0.27287
3.3991	0.420162
5.61146	0.560739
8.23626	0.69591
10.1135	0.746228
12.8727	0.806314
15.6213	0.851574
17.9075	0.90198
20.9602	0.937124
22.9175	0.960146
25.5831	1
0.8702		0.113928
3.53586		0.167819
5.99361		0.270342
8.5497		0.424806
10.7302		0.555162
13.1182		0.652308
15.9754		0.767063
18.2536		0.826449
21.238		0.890209
23.1403		0.965018
26.3123		1
1.22014			0.0370475
3.68114			0.0489253
5.70491			0.0641968
8.30845			0.0882353
10.409			0.169683
12.9524			0.261878
16.1975			0.486425
18.2631			0.573812
21.1798			0.726244
23.0661			0.776866
26.1215			0.972285
28.2867			1
0.948308				0.0398431
10.4495				0.182236
20.8747				0.559661
30.8598				0.719756
40.4549				0.925888
50.4724				1
0.450738					0.0593521
5.30973					0.0691533
10.2394					0.108358
15.5949					0.249115
20.471					0.367275
25.176					0.530357
30.1648					0.679009
34.7915					0.830384
39.7825					0.888375
44.5535					0.947999
50.0355					0.95045
55.4284					1
3.09574						0.0895902
5.82301						0.140748
8.10995						0.178926
10.657						0.305421
13.1026						0.430135
15.8598						0.56732
18.2625						0.718758
20.7183						0.923645
23.7529						1
2.70137							0.127895
5.68644							0.0996979
7.99044							0.133938
10.3101							0.128902
12.8372							0.212487
15.2304							0.216516
18.0554							0.24572
20.0358							0.362538
23.1937							0.325277
25.266							0.601208
28.1518							0.984894
30.5487							1
3.42539								0
5.86038								0.0484461
8.6386								0.0765761
10.8665								0.0998441
13.427								0.138393
16.0987								0.162876
18.5201								0.230944
20.8049								0.326447
23.7438								0.496963
26.2699								0.685886
29.1025								0.794933
31.4294								0.8854
33.8814								0.933152
36.6029								1
3.26176									0
5.62482									0
7.9051									0.17092
10.6245									0.2529
13.004									0.420727
15.6105									0.661253
18.0915									0.781129
20.1151									0.930395
23.0887									1

## Sheet: Figure 2_BCD
	TRAAK (B)			TREK-1 (C)			TREK-2 (D)
Patch	Tension (mN/m)	I/Imax		Tension (mN/m)	I/Imax		Tension (mN/m)	I/Imax
1	2.94574	0.103506		4.00713	0.135585		1.5046	0.0895902
	3.36673	0.138564		6.2085	0.226162		2.42335	0.140748
	4.71746	0.335559		5.79909	0.30066		3.14712	0.178926
	6.79878	0.342237		7.11648	0.448814		3.88637	0.305421
	6.34258	0.398998		7.86619	0.546833		4.50747	0.430135
	6.26194	0.641068		9.15593	0.666409		5.54113	0.56732
	7.79603	0.656093		10.0787	0.740486		6.13801	0.718758
	8.74219	0.759599		11.3034	0.834504		6.72719	0.923645
	8.9219	0.72621		12.7535	0.918972		8.03886	1
	9.7766	0.776294		14.242	1
	9.90519	0.836394
	11.5391	0.926544
	10.4397	0.918197
	10.2052	0.898164
	14.0184	1
2	1.77885	0.136364		0.361991	0.064343		2.62292	0.0996979
	2.844	0.464412		1.37075	0.073596		2.873	0.133938
	5.51642	0.842495		2.44223	0.104368		3.19107	0.128902
	9.19349	0.900282		2.93862	0.119001		3.89215	0.212487
	8.15899	0.927062		4.14325	0.234345		4.41561	0.216516
	8.40042	1		4.77854	0.35227		5.1186	0.24572
	12.6565	1		5.53851	0.405208		5.60648	0.362538
				6.38071	0.473424		6.06024	0.325277
				6.97191	0.545728		6.6338	0.601208
				7.39853	0.630084		6.90571	0.984894
				7.91489	0.769959		7.57334	1
				8.97135	0.657413
				9.76252	0.855606
				10.6753	0.879707
				11.8217	1
				13.2565	0.880353
3	1.32556	0.149083		4.61888	0.385823		2.6763	0.0484461
	2.26065	0.452408		6.29131	0.450127		3.90685	0.0765761
	3.26056	0.686353		7.66535	0.566582		3.46572	0.0998441
	4.37186	0.821101		8.39108	0.617722		4.19084	0.138393
	5.07859	0.896789		9.72907	0.736203		4.97968	0.162876
	5.95721	0.945528		11.7694	0.729114		5.78611	0.230944
	6.52712	0.971904		13.6303	1		5.91935	0.326447
	7.80485	0.974197					5.69575	0.496963
	10.5161	1					7.34069	0.685886
							8.46908	0.794933
							7.39958	0.8854
							8.41127	0.933152
							10.886	1
4	2.38077	0.498795		0.962922	0		3.28105	0.17092
	3.52518	0.667782		1.73648	0.087066		4.20203	0.2529
	4.06261	0.755731		2.85727	0.133123		5.15294	0.420727
	5.0613	0.773321		3.18447	0.199999		6.62043	0.661253
	5.76273	0.804103		3.92398	0.22145		6.69315	0.781129
	7.04349	0.944193		5.88297	0.347633		6.43741	0.930395
	7.38768	0.907757		4.77329	0.348264		7.14015	1
	8.04	0.982513		6.07066	0.50473
	8.64628	1.0001		7.17599	0.613247
	9.38104	0.964295		9.08751	0.610093
	10.3343	0.969949		8.58731	0.745739
	11.1509	0.904616		9.75484	0.67003
				9.1881	0.800629
				10.2084	0.600629
				10.8967	0.999997
				11.1124	0.96025
5	1.47004	-0.0029704		3.53429	0.341782		3.02029	0.108358
	1.71167	0.00835422		4.59328	0.51758		3.96237	0.249115
	2.40485	0.0104583		5.65191	0.624259		4.23519	0.367275
	2.7723	0.0312819		6.88645	0.692954		6.08372	0.530357
	2.99858	0.0422662		7.71439	0.768851		6.80441	0.679009
	3.83976	0.0971565		8.44827	0.821167		8.19418	0.830384
	4.77199	0.177202		9.62853	0.923045		8.28957	0.888375
	5.07395	0.234723		10.0502	1		9.29677	0.947999
	5.11195	0.331694					9.77781	0.95045
	6.1189	0.429778					11.0103	1
	7.27734	0.558959
	7.55925	0.586126
	8.13737	0.643306
	7.4922	0.734336
	9.13829	0.72459
	8.51133	0.810762
	10.464	0.837
	9.82799	0.905103
	10.4522	0.951763
	11.4582	0.979703
	11.6304	1
	12.5267	0.928526
	13.0729	0.915654
	13.6099	0.901606
6	1.85233	0.0337459		2.41623	0.221525		3.70433	0.182236
	2.30663	0.0897876		3.53757	0.349124		6.01285	0.559661
	2.8853	0.158133		5.48206	0.384672		8.49754	0.719756
	3.84637	0.271639		6.45867	0.544313		10.7528	0.925888
	4.77982	0.343149		7.37977	0.633592		11.8126	1
	5.14171	0.438377		7.74504	0.683979
	5.18538	0.534423		9.29863	0.836364
	5.40538	0.599959		9.63775	0.954423
	6.6871	0.647858		10.7808	0.999022
	6.74418	0.736507		11.5027	1
	6.93562	0.770467
	7.27332	0.828464
	8.82349	0.839843
	8.93812	0.902001
	8.04209	0.909326
	9.21775	0.920101
	8.73089	0.92291
	9.89266	0.98361
	10.96	0.967217
	10.7334	0.959607
	12.4943	1
7	2.29526	0.00946289					5.05425	0.0882353
	3.6008	0.0665031					5.3934	0.169683
	5.24544	0.583808					6.40949	0.261878
	6.35043	0.84062					7.25695	0.486425
	7.61767	0.970122					8.05148	0.573812
	8.33564	1					9.1483	0.726244
							10.3855	0.776866
							11.2224	0.972285
							11.8776	1
8	4.21953	0.725343					0	0.113928
	4.64917	0.790262					5.90098	0.424806
	4.86706	0.827715					5.99848	0.555162
	5.65938	0.857678					7.13657	0.652308
	6.04396	0.898876					7.45347	0.767063
	7.51036	0.907615					7.76945	0.826449
	7.37147	0.907615					8.44772	0.890209
	7.13469	0.957553					9.53096	0.965018
	8.74882	0.951311					10.486	1
	8.39182	0.967541
	9.16086	0.980025
	8.96207	0.985019
	9.70186	0.98377
	10.5781	1
	12.0101	0.991261
9	3.21647	0.178686					3.44078	0.420162
	3.76477	0.560731					4.8185	0.560739
	4.66985	0.861754					5.38619	0.69591
	6.8677	0.927593					6.97484	0.746228
	8.15331	0.978104					7.48018	0.806314
	9.17662	0.987593					8.86556	0.851574
	9.43686	0.992119					9.31824	0.90198
	11.5677	1					9.74536	0.937124
							10.3876	0.960146
							11.0186	1
10	5.97165	0.406504
	5.53011	0.765706
	6.12847	0.852919
	7.23762	0.936437
	9.8552	0.948263
11	0.862115	0.253968
	2.96207	0.426984
	3.54094	0.596032
	5.06872	0.846032
	5.53848	0.935714
	7.39484	0.957936
	7.43389	0.963492
12	2.83595	0.301111
	4.3724	0.52537
	6.3456	0.680926
	6.86841	0.769259
	7.21012	0.840555
	6.84322	0.922777
	9.06026	0.961111
	8.47656	0.996296

## Sheet: Figure 2_FG
(F) T50
Channel	T50	SEM	n
TRAAK	4.414	0.1662	12
TREK1	6.392	0.1532	6
TREK2	5.8	0.1247	9
MscS	3.744	0.2083	4
(G) Slope
Channel	Slope	SEM	n
TRAAK	1.725	0.1607	12
TREK1	2.299	0.1572	6
TREK2	1.4	0.1292	9
MscS	1.148	0.2027	4

## Sheet: Figure 4_BC
Figure 4B
Pressure		Ultrasound
Radius (um)	I/Imax	Radius (um)	I/Imax
35.7867	0.185683
25.9125	0.420143	28.1271	0.422833
14.7421	0.642052	17.4146	0.74327
15.0619	0.938013	15.9974	0.834606
9.59861	1.01339	9.98092	0.956654
9.82734	0.986451		1
9.55895	0.951049		0.148653
			0.138823
Figure 4C
Pressure generated radius (um)	Ultrasound generated radius (um)
8.32998	7.15462
7.74843	9.07386
25.9125	28.1271
5.45965	7.81998
13.1643	13.5792
6.24787	6.49922
5.45965	4.72467
23.4831	23.6189
20.3513	20.9124

## Sheet: Supplementary Figure 1B
B
Patch	Pressure (-mmHg)	I/Imax
1	2.64525	0.079649
	4.8397	0.301471
	6.93774	0.926728
	9.00271	0.941956
	11.1419	0.922552
	13.6974	0.944817
	16.3255	1
2	2.45452	0.041732
	3.24825	0.106751
	4.51093	0.090911
	4.6622	0.193382
	5.38409	0.203621
	6.51668	0.249315
	7.67941	0.369434
	8.65481	0.391289
3	3.19363	0.093511
	4.73031	0.388082
	5.86715	0.861439
	7.83116	0.817034
	10.0437	0.748937
	12.3646	1
4	2.58671	0.147359
	4.87957	0.499855
	7.05988	0.739293
	9.32507	0.781094
	10.9892	0.850357
	13.6432	0.991308
	15.2818	0.937116
	17.9636	1
5	2.7186	0.049416
	4.08066	0.079959
	5.77554	0.310224
	8.17734	0.523327
	9.944	0.568107
	12.2771	0.61254
	14.5355	1
	16.3493	0.925539
6	2.90239	0.018821
	4.25109	0.183449
	5.56181	0.280662
	7.79703	0.635647
	10.1846	0.749418
	11.9366	0.811366
	14.6247	0.717947
	16.7754	1
	16.9514	0.887284
7	1.60423	-0.02052
	3.21597	0.101035
	3.7516	0.05857
	4.50544	0.114567
	4.75657	0.385647
	6.02492	0.379576
	6.82502	0.487562
	8.03885	0.820719
	9.32573	0.781275
	10.0175	0.730033
	10.9856	0.590762
	12.1294	0.682811
	13.4794	0.788118
	14.319	0.844759
8	2.99336	0.526672
	4.59843	0.802583
	5.70742	0.868573
	8.25821	0.865439
	9.9817	0.909229
	12.3131	0.909124
	14.3711	0.941687

## Sheet: Supplementary Figure 1C
C
Patch	Tension (mN/m)	I/Imax
1	0	0.018821
	3.5542	0.183449
	2.30315	0.280662
	3.44278	0.635647
	6.24598	0.749418
	4.52892	0.717947
	7.59921	1
	6.72945	0.887284
2	2.1932	0.079649
	3.49662	0.301471
	4.39901	0.926728
	4.85501	0.941956
	5.65501	0.922552
	6.98311	0.944817
	7.7893	1
3	0	0.093511
	4.67833	0.388082
	4.75735	0.861439
	5.30785	0.817034
	6.50707	0.748937
	7.06843	1
4	1.90403	0.147359
	3.504	0.499855
	5.37892	0.739293
	6.24843	0.781094
	8.03145	0.850357
	8.26679	0.991308
	8.72364	0.937116

## Sheet: Supplementary Figure 3
A 2.25 mHz TRAAK Currents
	Patch
	1	2	3	4	5	6
Ultrasound power (W/cm2)	Current (pA)
0	56.8662	16.9518	218.691	117.731	433.537	85.5345
0.0067836	56.4639	17.4928	236.632	130.537	471.176	79.773
0.0219789	78.8718	20.1246	252.719	169.427	524.827	88.5126
0.0784184	89.2532	38.6677	347.412	144.271	624.096	113.73
0.125429	154.995	42.3654	468.174	181.454	786.902	166.991
0.176441	237.334	54.1709	707.36	266.796	967.605	262.072
0.252418	419.523	117.554	1120.66	400.991	1458.29	430.848
0.351662	608.267	218.438	1645.32	662.122	1955.41	730.441
0.501715	843.761	329.099	2143.95	984.465	2328.06	1220.81
0.691995	986.668	512.906	2744.78	1446.87	2832.95	1710.55
0.881596		627.895	2920.38	1996.7	3065.97	2074.98
B 2.25 mHz TRAAK Normalized Currents
	Patch
	1	2	3	4	5	6
Ultrasound power (W/cm2)	Normalized Current (I/Imax)
0	0.057635	0.026998	0.074885	0.058963	0.141403	0.041222
0.0067836	0.057227	0.027859	0.081028	0.065376	0.153679	0.038445
0.0219789	0.079938	0.032051	0.086537	0.084853	0.171178	0.042657
0.0784184	0.090459	0.061583	0.118961	0.072255	0.203556	0.05481
0.125429	0.157089	0.067472	0.160313	0.090877	0.256657	0.080479
0.176441	0.240541	0.086274	0.242216	0.133619	0.315595	0.126301
0.252418	0.425191	0.18722	0.383737	0.200827	0.475638	0.20764
0.351662	0.616486	0.34789	0.563393	0.331608	0.637777	0.352024
0.501715	0.855162	0.52413	0.734135	0.493045	0.759324	0.588351
0.691995	1	0.816866	0.939871	0.724632	0.923998	0.824372
0.881596		1	1	1	1	1
C 3.5 mHz TRAAK Currents
	Patch
	1	2	3	4	5	6	7	8	9	10	11	12	13	14	15	16	17
Ultrasound power (W/cm2)	Current (pA)
0	328.723	46.0594	253.97	502.887	317.896	545.441	1189.52	2434.15	369.326	264.764	11.2122	88.8145	132.596	279.157	344.59	357.148	289.04
0.00976838									492.554	317.383
0.0390735	462.036	66.5283	399.78	701.294	374.146	609.741	1299.44	2694.7	484.009	327.148	30.5176	154.419	264.282	360.107	433.655	439.148	360.413
0.0879154									505.981	366.211
0.19781	687.866	76.9043	520.019	902.1	375.366	612.183	1467.29	2522.58	568.237	753.784	35.4004	164.795	298.462	344.849	412.598	493.469	402.832
0.295493									1257.32	1217.65
0.478651	1082.15	87.2803	547.485	971.68	367.432	610.962	1635.74	2904.05	1729.74	607.91	59.8145	332.642	485.229	390.015	396.423	559.998	462.647
0.625176									3319.7	662.842
0.791239	1964.11	120.85	946.655	1241.45	369.873	632.324	2608.64	3977.66	5239.26	1939.09	106.811	538.94	579.834	435.181	572.815	687.256	522.156
0.976838									6248.78	2111.82
1.29187	2828.37	133.057	1291.5	1782.23	401.611	664.673	4574.59	4640.5	8654.78	4224.85	190.43	617.065	379.028	611.572	867.92	859.07	709.839
1.52631									10069	5681.76
1.9146	3229.06	213.013	1668.09	2210.69	844.727	949.097	6052.25	6035.77	10898.4	6218.26	338.745	719.605	620.727	714.111	1147.16	1253.97	930.481
2.19789									11143.2	9518.43
2.57946		481.567	2149.66	2564.09	1443.48	1747.44	7994.39	8036.5	11273.2	11427.6	626.831	769.043	683.594	969.238	1510.01	1459.05	1311.34
2.9067										13231.8
3.16495		911.255	2407.84	2820.43	1809.69	2103.88	10326.5	9749.15			689.087		785.523	1108.4	1970.83	1730.04	1620.79
4.10516		1312.87	2617.8	2988.89	2703.25	2091.68	11945.8	11088.9					861.206		2361.14	2127.99	1921.39
5.39459		1660.16	2781.37	3255.61	3257.45	2265.01	12782	12255.2					858.154			2235.41	2164
D 3.5 mHz TRAAK Normalized Currents
	Patch
	1	2	3	4	5	6	7	8	9	10	11	12	13	14	15	16	17
Ultrasound power (W/cm2)	Normalized Current (I/Imax)
0	0.0965655	0.0277439	0.088873	0.152579	0.0975907	0.240812	0.0889663	0.178471	0.0327614	0.0173025	0.0102397	0.115484	0.154513	0.186249	0.120302	-0.132913	0.11479
0.00976838									0.0436925	0.0207411
0.0390735	0.135712	0.0400734	0.139897	0.212778	0.114858	0.2692	0.0971877	0.197575	0.0429345	0.0213793	0.027871	0.200794	0.307966	0.240257	0.151396	0.16343	0.143117
0.0879154									0.0448836	0.0239321
0.19781	0.202044	0.0463234	0.181973	0.273704	0.115233	0.270278	0.109741	0.184955	0.050406	0.0492602	0.03233	0.214286	0.347795	0.230077	0.144044	0.183646	0.159961
0.295493									0.111532	0.0795741
0.478651	0.317856	0.0525734	0.191585	0.294815	0.112797	0.269739	0.122341	0.212924	0.153438	0.0397272	0.054627	0.43254	0.565434	0.260211	0.138398	0.208405	0.183713
0.625176									0.294477	0.0433171
0.791239	0.576909	0.0727939	0.331268	0.376666	0.113547	0.279171	0.195106	0.291641	0.464753	0.12672	0.097547	0.700794	0.675676	0.290345	0.199979	0.255764	0.207344
0.976838									0.554304	0.138008
1.29187	0.830764	0.0801469	0.451943	0.54074	0.12329	0.293453	0.342143	0.34024	0.767731	0.276096	0.173913	0.802381	0.441679	0.40803	0.303004	0.319705	0.281871
1.52631									0.893178	0.371306
1.9146	0.948459	0.128309	0.583724	0.67074	0.259321	0.419025	0.45266	0.442541	0.966756	0.406367	0.309365	0.935714	0.723329	0.476443	0.40049	0.466667	0.369486
2.19789									0.988467	0.622034
2.57946		0.290073	0.752242	0.777963	0.443132	0.771492	0.597917	0.589234	0.999999	0.7468	0.572464	1	0.796586	0.646659	0.527168	0.542987	0.520722
2.9067										0.864706
3.16495		0.548896	0.842587	0.85574	0.555555	0.928862	0.772343	0.714804			0.62932		0.915363	0.739504	0.688046	0.643839	0.643602
4.10516		0.790807	0.91606	0.906851	0.829866	0.923473	0.893451	0.813032					1.00356		0.824313	0.791937	0.762967
5.39459		0.999998	0.973301	0.987777	0.999999	1	0.955991	0.898551					1			0.831915	0.859307
E 3.5 mHz MscS Raw Currents
	Patch
	1	2	3	4	5	6	7	8
Ultrasound power (W/cm2)	Current (pA)
0	5.29032	7.70591	6.42187	7.09134	14.7322	8.30475	12.89	12.1848
0.00976838	17.0898	17.7002	13.2751	12.8174	20.2942	12.5122	20.1416	18.6157
0.0390735	19.989	52.0325	12.97	14.9536	21.6675	19.8364	99.7925	86.5173
0.0879154	40.5884	99.3347	13.8855	76.9043	72.937	14.6484	53.7109	52.4902
0.19781	97.0459	121.307	62.8662	55.0842	76.4465	18.9209	110.931	107.422
0.295493	117.035	121.918	56.3049	80.4138		32.3486	153.809	143.433
0.478651	122.681	118.866	76.9043	102.081	82.2449	37.8418		145.569
0.625176	108.948	129.7	82.8552		97.5037	39.978
0.791239
0.976838
1.29187
1.52631
1.9146
2.19789
2.57946
F 3.5 mHz MscS Normalized Currents
	Patch
	1	2	3	4	5	6	7	8
Ultrasound power (W/cm2)	Normalized Current (I/Imax)
0	0.0411279	0.0594138	0.0775074	0.0573775	0.0963564	0.119355	0.0838047	0.0837047
0.00976838	0.132859	0.136471	0.160221	0.103708	0.132735	0.179825	0.130951	0.127882
0.0390735	0.155398	0.401179	0.156538	0.120993	0.141717	0.285088	0.648804	0.594339
0.0879154	0.315541	0.765887	0.167588	0.622248	0.477046	0.210527	0.349203	0.360587
0.19781	0.754452	0.935299	0.75875	0.445698	0.5	0.27193	0.721224	0.737945
0.295493	0.90985	0.940005	0.67956	0.650645		0.464913	0.999991	0.985324
0.478651	0.953741	0.916476	0.928179	0.825961	0.537924	0.54386		0.999999
0.625176	0.846979	1.00001	1		0.637725	0.574562
0.791239
0.976838
1.29187
1.52631
1.9146
2.19789
2.57946

## Sheet: Supplementary Figure 4
A					B
Pressure (mmHg)	I/Imax	Pressure (-mmHg)	I/Imax		Pressure (mmHg)	I/Imax	Pressure (-mmHg)	I/Imax
2.89715	0.031573	2.77351	0.164593		2.99336	0.526672	2.64525	0.079649
4.52857	0.065123	4.74908	0.346839		4.59843	0.802583	4.8397	0.301471
5.91195	0.144019	6.97367	0.740962		5.70742	0.868573	6.93774	0.926728
8.17732	0.403448	9.06753	0.823649		8.25821	0.865439	9.00271	0.941956
10.1177	0.691535	11.1722	0.846802		9.9817	0.909229	11.1419	0.922552
12.9362	0.854474	13.3188	0.774439		12.3131	0.909124	13.6974	0.944817
14.2392	0.979201	15.9213	0.770241		14.3711	0.941687	16.3255	1
16.7446	0.999998
C					D
Positive Pressure		Negative Pressure			Positive Pressure		Negative Pressure
Pressure (mmHg)	Tension (mN/m)	Pressure (-mmHg)	Tension (mN/m)		Pressure (mmHg)	Tension (mN/m)	Pressure (-mmHg)	Tension (mN/m)
2.89715	4.62689	2.77351	4.50218		2.99336	2.94437	2.64525	2.1932
5.91195	5.73196	4.74908	6.86626		4.59843	2.58165	4.8397	3.49662
8.17732	6.05647	6.97367	7.25796		5.70742	4.02097	6.93774	4.39901
10.1177	9.73468	9.06753	7.39218		8.25821	5.03138	9.00271	4.85501
12.9362	9.27764	11.1722	8.77045		9.9817	5.06598	11.1419	5.65501
14.2392	8.83462	13.3188	10.1857		12.3131	5.60336	13.6974	6.98311
		15.9213	11.3888		14.3711	5.97947	16.3255	7.7893
		17.7205	11.439
E					F
Positive Pressure		Negative Pressure			Positive Pressure		Negative Pressure
Tension (mN/m)	I/Imax	Tension (mN/m)	I/Imax		Tension (mN/m)	I/Imax	Tension (mN/m)	I/Imax
4.62689	0.031573	4.50218	0.164593		2.94437	0.526672	2.1932	0.079649
5.73196	0.144019	6.86626	0.346839		4.02097	0.868573	3.49662	0.301471
6.05647	0.403448	7.25796	0.740962		5.03138	0.865439	4.39901	0.926728
9.73468	0.691535	7.39218	0.823649		5.06598	0.909229	4.85501	0.941956
9.27764	0.854474	8.77045	0.846802		5.60336	0.909124	5.65501	0.922552
8.83462	0.979201	10.1857	0.774439		5.97947	0.941687	6.98311	0.944817
							7.7893	1

[truncated: 2 more sheets: Supplementary Figure 5, Supplementary Figure 6]
